# Supplementary material for: TET1-mediated DNA hydroxymethylation regulates adult remyelination in mice
Source: Nat Commun. 2021 Jun 7;12:3359. doi: 10.1038/s41467-021-23735-3 (PMC8185117; doi:10.1038/s41467-021-23735-3)
Supplement: Supplementary file 4 — Source Data [file 41467_2021_23735_MOESM4_ESM.xlsx]

## Sheet: Fig. 1b
Figure 1b
		Percentage of OLIG2+ expressing 5mC
		Low 5mC				Medium 5mC				High 5mC
	P7 OLIG2+	70.67	60.67	55.33	58	25.33	38	40	34.67	4	1.33	4.67	7.33
	P60 OLIG2+	17.33	10	21.33	32.67	52	51.33	56	44	30.67	38.67	22.67	23.33

## Sheet: Fig. 1d
Figure 1d
		Percentage of OLIG2+ expressing 5hmC
		Low 5hmC				Medium 5hmC				High 5hmC
	P7 OLIG2+	88	62.67	78	98.67	11.33	32.67	20	1.33	0.67	4.67	2	0
	P60 OLIG2+	12.67	12.67	34.67	32.67	40.67	35.33	46	43.33	46.67	52	19.33	24

## Sheet: Fig. 1g
Figure 1g
	Percentage of remyelinated axons / total number of axons
	P60 Young adult	P540 Old adult
	76.383	63.305
	76.4654	67.8944
	76.5909	66.5627
	75.3185	68.5912
	73.0973

## Sheet: Fig. 1h
Figure 1h
		Percentage of OLIG2+ cells with high 5hmC / OLIG2+ cells
		P60 Young adult
	NWM	21.2216	20.4975	13.1018	22.5743	14.3187	14.5007	25.7223	22.1084	24.442	24.3216	21.1493	11.1606	14.9379	27.8084	29.0323
	7dpl	35.8684	36.4069	32.2971	31.5058
	14dpl	46.1934	24.4699	33.1652	71.1804
	21dpl	65.2483	40.8973	47.619	59.8361	29.2561

## Sheet: Fig. 1i
Figure 1i
		Percentage of OLIG2+ cells with high 5hmC / OLIG2+ cells
		P540 Old adult
	NWM	15.4974	16.4923	16.689	18.9076	10.8449	17.0213	18.6232	14.4631	14.8551	14.8966	16.122
	7dpl	14.7059	18.7804	20.0794	31.25
	14dpl	12.9521	14.7436	11.4257	18.9533
	21dpl	28.5451	24.6377	26.8016

## Sheet: Fig. 1j
Figure 1j
		Percentage of CC1+ cells with high 5hmC / CC1+ cells
		P60 Young adult
	NWM	23.6853	23.933	24.4397	22.1303	23.4994	21.452	27.5624	28.1535	20.7162	33.693	32.3378	28.7332	26.6863	25.6396
	7dpl	23.6873	18.6013	23.6919	22.9207	26.1733
	14dpl	28.9335	31.879	33.6441	32.09
	21dpl	36.7558	50.9559	46.3254	42.7864	34.9513

## Sheet: Fig. 1k
Figure 1k
		Percentage of CC1+ cells with high 5hmC / CC1+ cells
		P540 Old adult
	NWM	12.028	21.4148	26.6078	28.3289	30.3053	30.8201	27.3622	30.32	39.2863	39.0703	34.8033
	7dpl	13.7787	20.766	21.6134	17.1429
	14dpl	23.6805	25.8717	18.4169	26.4516
	21dpl	36.9904	23.0429	32.8351	37.3439

## Sheet: Fig. 2c
Figure 2c
	Percentage of OLIG2+ expressing TET1 / OLIG2+ cells			Percentage of OLIG2+ expressing TET2 / OLIG2+ cells			Percentage of OLIG2+ expressing TET3 / OLIG2+ cells
	P7	P60		P7	P60		P7	P60
	17.63	79.1026		68.01	56.2863		0	0
	30.23	78.4247		72.14	56.5502		0	0
	12.77	72.3579		62.77	52.7407		0	0
	15.88	79.2288		63.26	55.2647		0	0
		76.7442			54.7773			19.002
		69.7512			54.5839			8.74074
		82.4248			64.8136			9.72744
		75.0884			44.4536			11.9207
		74.7899			53.1237
		79.1591			60.5639
		84.6165			68.763
		69.2182			70.1326
		75.8278			63.6022
		81.6539			67.741
		85.0534			62.1469

## Sheet: Fig. 2e
Figure 2e
	Tet1 expression (log2)				Tet2 expression (log2)
	P5 OPC	P60 OPC	P540 OPC		P5 OPC	P60 OPC	P540 OPC
	21.3571	0.999	0.999		18.4578	0.999	0.999
	0.999	0.999	0.999		22.4518	0.999	17.8048
	0.999	0.999	21.8878		0.999	0.999	21.409
	0.999	0.999	0.999		0.999	17.8215	0.999
	0.999	0.999	0.999		23.6094	0.999	0.999
	0.999	0.999	0.999		0.999	23.1696	21.1214
	22.1027	0.999	0.999		23.2512	0.999	22.1596
	0.999	0.999	0.999		0.999	0.999	0.999
	0.999	0.999	0.999		0.999	0.999	20.2015
	18.9198	0.999	0.999		16.1535	0.999	0.999
	0.999	0.999	0.999		0.999	0.999	23.4227
	15.6176	0.999	0.999		17.9185	0.999	21.6334
	18.7474	0.999	0.999		19.3483	22.1195	0.999
	0.999	0.999	0.999		20.4409	22.7396	21.9664
	0.999	0.999	0.999		19.5397	23.5582	22.453
	0.999	17.5714	0.999		23.7163	17.1143	21.9153
	20.7191	0.999	0.999		0.999	0.999	21.5393
	0.999	0.999	0.999		0.999	0.999	0.999
	0.999	0.999	0.999		20.7477	20.7765	0.999
	0.999	0.999	0.999		0.999	22.0753	20.7273
	17.1717	20.0192	0.999		17.2781	19.3376	0.999
	0.999	0.999	0.999		0.999	0.999	24.1286
	0.999	0.999	0.999		23.0297	0.999	0.999
	17.1367	0.999	0.999		18.6518	20.4263	0.999
	18.7833	0.999	0.999		16.746	17.53	0.999
	0.999	0.999	0.999		16.0157	0.999	0.999
	0.999	0.999	0.999		17.9127	22.7472	0.999
	15.9849	0.999	0.999		18.6345	21.2675	19.9803
	17.3472	0.999	0.999		18.0843	18.9293	19.3253
	0.999	0.999	0.999		0.999	21.1901	18.5565
	0.999	0.999	0.999		0.999	19.8658	0.999
	0.999	23.502	0.999		24.8075	17.7579	23.5305
	0.999	18.4518	0.999		0.999	16.1764	22.1199
	0.999	0.999	0.999		22.3554	22.8309	21.1166
	19.289	0.999	0.999		16.7862	19.321	19.4123
	0.999	0.999	0.999		23.3705	0.999	21.5836
	0.999	0.999	0.999		18.237	0.999	19.6903
	0.999	0.999	0.999		20.9689	21.4809	25.4767
	19.4307	0.999	0.999		16.9306	0.999	21.6023
	0.999	0.999	0.999		0.999	23.3425	21.2834
	16.6098	0.999	0.999		15.4586	27.7502	20.1345
	0.999	0.999	0.999		22.28	0.999	22.1062
	0.999	0.999	0.999		22.1439	21.5648	23.2826
	0.999	0.999	0.999		26.2309	0.999	20.875
	17.3196	0.999	0.999		20.0743	21.3256	21.9324
	0.999	0.999	0.999		22.5146	0.999	23.5163
	0.999	0.999	0.999		0.999	0.999	0.999
	0.999	0.999	0.999		0.999	22.7794	0.999
	0.999	0.999	0.999		0.999	0.999	0.999
	18.6825	0.999	0.999		16.3827	0.999	19.9554
	0.999	0.999	0.999		22.5246	0.999	24.5357
	0.999	0.999			22.2955	23.4504
	0.999	0.999			0.999	21.5447
	0.999	0.999			17.7856	0.999
	17.1197	0.999			17.0928	0.999
	0.999	0.999			0.999	0.999
	0.999	0.999			0.999	22.2502
	0.999	0.999			19.3368	0.999
	0.999	0.999			17.0962	0.999
	0.999	0.999			17.5721	21.9256
	0.999	0.999			21.3531	0.999
		0.999				20.7552
		0.999				21.7755
		0.999				0.999
		0.999				0.999
		0.999				0.999
		0.999				22.388
		0.999				18.5548
		0.999				0.999
		0.999				21.6666
		20.9008				19.1194
		0.999				22.5889
		0.999				23.3982
		0.999				20.7355
		20.7201				21.4342
		0.999				0.999

## Sheet: Fig. 2f
Figure 2f
	Percentage of OLIG2+ expressing TET1 / OLIG2+ cells			Percentage of OLIG2+ expressing TET2 / OLIG2+ cells
	P60	P540		P60	P540
	79.1026	48.5069		56.2863	63.7536
	78.4247	36.4907		56.5502	51.2626
	72.3579	31.3341		52.7407	53.744
	79.2288	21.6667		55.2647	33.8057
	76.7442	51.4457		54.7773	54.4283
	69.7512	35.4824		54.5839	58.9175
	82.4248	55.3416		64.8136	60.8418
	75.0884	41.4661		44.4536	59.2576
	74.7899	22.1839		53.1237	50.2543
	79.1591	20		60.5639	68.641
	84.6165	32.442		68.763	67.035
	69.2182	51.3462		70.1326	60.8269
	75.8278			63.6022
	81.6539			67.741
	85.0534			62.1469

[truncated: 61 more sheets: Fig. 3b, Fig. 3c, Fig. 3d, Fig. 3f, Fig. 3g, Fig. 3i, Fig. 3j, Fig. 3l, Fig. 3m, Fig. 3o, Fig. 3p, Fig. 4c, Fig. 4e, Fig. 4g, Fig. 4i, Fig. 4k, Fig. 4l, Fig. 4m, Fig. 4o, Fig. 4p …]
